# Supplementary material for: A poor diet quality is associated with more gas-related symptoms and a decreased quality of life in French adults
Source: Br J Nutr. 2022 May 23;129(4):715–24. doi: 10.1017/S0007114522001593 (PMC9899566; doi:10.1017/S0007114522001593)
Supplement: Supplementary file 1 [file S0007114522001593sup.zip]

Archive with 2 entries (2 files):
- S0007114522001593sup001.docx
- S0007114522001593sup002.docx
